# Supplementary material for: Vaping-Associated Pneumothorax: A Systematic Review of Case Reports and Case Series
Source: Medicina (Kaunas). 2025 Mar 19;61(3):537. doi: 10.3390/medicina61030537 (PMC11943585; doi:10.3390/medicina61030537)
Supplement: Supplementary file 1 [file medicina-61-00537-s001.zip]

Archive with 1 entries (1 files):
- medicina-3488296-supplementary.pdf
